# Supplementary material for: Anti-Vascular Endothelial Growth Factor Combined with Ocular Steroid Therapy for Persistent Diabetic Macular Edema: A Systematic Review and Meta-Analysis
Source: Pharmaceuticals (Basel). 2024 Nov 23;17(12):1574. doi: 10.3390/ph17121574 (PMC11679650; doi:10.3390/ph17121574)
Supplement: Supplementary file 1 [file pharmaceuticals-17-01574-s001.zip]

Archive with 1 entries (1 files):
- pharmaceuticals-3270362-supplementary.pdf
